# Supplementary material for: UTAP2: an enhanced user-friendly transcriptome and epigenome analysis pipeline
Source: BMC Bioinformatics. 2025 Mar 7;26:79. doi: 10.1186/s12859-025-06090-8 (PMC11889741; doi:10.1186/s12859-025-06090-8)
Supplement: Supplementary file 3 — Additional file 3. [file 12859_2025_6090_MOESM3_ESM.xlsx]

## Sheet: Sheet1
Supplementary Table 1: Comparison of transcriptome analysis pipelines
Tool	Transcriptome and epigenome pipelines	Input	Output	Structured output format	Predefined workflow	Produces Report	Interactive user interface	Requires installation	Reference
UTAP2	RNA-Seq, Mars-seq, SCRB-Seq, Ribo-Seq, ChIP-Seq, ATAC-Seq	FASTQ / count matrix	count matrix, DEG, annotated peaks, QC	√	√	√	√	√	This paper
RaNA-Seq	RNA-Seq	FASTQ	QC, DEG, pathways	√	√	√	√	X	4
bcbio-nextgen	RNA-Seq, ATAC-Seq (and more)	FASTQ	count matrix, peaks, QC	√	√	√	X	√	https://github.com/bcbio/bcbio-nextgen
RNAdetector	RNA-Seq	FASTQ	DEG	√	√	√	√	√	2
CoBRA	ChIP-Seq / ATAC-Seq	FASTQ	Annotated peaks	√	√	√	√	√	6
iDEP	RNA-Seq	count matrix	DEG, pathways	√	√	√	√	X	3
nf-core	Many pipelines	FASTQ / count matrix …	Varies by pipeline	√	√	some pipelines	X	√	9
Galaxy	Thousands of tools	FASTQ / count matrix ...	Varies depending on the tool	X	√	X	√	X (limited file size, etc.)	https://usegalaxy.org/
